# Supplementary material for: The effect of anaerobic digestate as an organic soil fertilizer on the diversity and structure of the indigenous soil microbial and nematode communities
Source: Environ Sci Pollut Res Int. 2024 Mar 22;32(48):27683–98. doi: 10.1007/s11356-024-32850-9 (PMC12695995; doi:10.1007/s11356-024-32850-9)
Supplement: Supplementary file 2 — Supplementary file2 (XLSX 17 kb) [file 11356_2024_32850_MOESM2_ESM.xlsx]

## Sheet: Sheet1
Domain	Phylum	Order	Class	Family	Genus	Final_name	Control_1	Control_2	Control_3	Control_4	Control_5	Digestate_1	Digestate_2	Digestate_3	Digestate_4	Digestate_5	Conventional_1	Conventional_2	Conventional_3	Conventional_4	Conventional_5	Mixed_1	Mixed_2	Mixed_3	Mixed_4	Mixed_5
Bacteria	Abditibacteriota	Abditibacteria	Abditibacteriales	Abditibacteriaceae	Abditibacterium	Abditibacterium sp.	19	40	43	24	11	37	47	18	53	14	63	45	39	40	25	21	29	10	31	20
Bacteria	Myxococcota	Myxococcia	Myxococcales	Anaeromyxobacteraceae	Anaeromyxobacter	Anaeromyxobacter sp.	0	0	0	0	0	3208	1134	2697	1098	1352	0	0	0	0	0	957	918	1313	1620	1341
Bacteria	Firmicutes	Clostridia	Peptostreptococcales-Tissierellales	FamilyXI	Anaerosalibacter	Anaerosalibacter sp.	0	0	0	0	0	0	0	0	0	0	0	0	0	0	1088	0	0	0	0	0
Bacteria	Firmicutes	Bacilli	Bacillales	Bacillaceae	Bacillus	Bacillus sp.	73398	52552	55480	40971	70858	42452	63787	55904	44054	38568	50440	51413	33547	68401	50208	45300	84603	59831	63297	54331
Bacteria	Planctomycetota	Planctomycetes	Pirellulales	Pirellulaceae	Blastopirellula	Blastopirellula sp.	0	0	0	0	0	0	0	0	0	0	0	0	0	0	0	0	0	141	0	0
Bacteria	Proteobacteria	Gammaproteobacteria	GammaproteobacteriaIncertaeSedis	UnknownFamily	Candidatus Ovatusbacter	Candidatus Ovatusbacter sp.	0	0	0	0	0	20	14	9	4	6	0	0	0	0	0	5	0	7	14	4
Bacteria	Patescibacteria	Saccharimonadia	Saccharimonadales	Saccharimonadaceae	Candidatus Saccharimonas	Candidatus Saccharimonas sp.	0	0	0	0	0	523	314	480	273	290	0	0	0	0	0	214	304	265	331	251
Bacteria	Proteobacteria	Gammaproteobacteria	Pseudomonadales	Cellvibrionaceae	Cellvibrio	Cellvibrio sp.	0	0	0	0	0	54	0	80	15	39	0	0	0	0	0	0	0	0	0	17
Bacteria	Bacteroidota	Bacteroidia	Chitinophagales	Chitinophagaceae	Chitinophaga	Chitinophaga sp.	0	0	7926	0	0	0	0	0	9367	0	8298	8891	0	0	0	7964	0	0	0	0
Bacteria	Verrucomicrobiota	Verrucomicrobiae	Chthoniobacterales	Chthoniobacteraceae	Chthoniobacter	Chthoniobacter sp.	4	23	29	13	25	37	36	22	28	7	32	32	12	11	7	8	21	9	7	7
Bacteria	Bacteroidota	Bacteroidia	Flavobacteriales	Crocinitomicaceae	Crocinitomix	Crocinitomix sp.	0	0	0	0	0	956	370	635	239	317	0	0	0	0	0	190	117	625	501	161
Bacteria	Actinobacteriota	Actinobacteria	Propionibacteriales	Propionibacteriaceae	Cutibacterium	Cutibacterium sp.	0	0	0	182	0	0	0	0	0	0	0	0	0	0	0	0	0	0	0	0
Bacteria	Firmicutes	Clostridia	Oscillospirales	Hungateiclostridiaceae	Fastidiosipila	Fastidiosipila sp.	1512	0	1136	1322	611	547	1226	713	708	0	1031	1170	1069	903	0	0	1255	1496	1098	0
Bacteria	Bacteroidota	Bacteroidia	Chitinophagales	Chitinophagaceae	Flavisolibacter	Flavisolibacter sp.	159	177	384	567	147	94	254	137	287	184	384	227	328	217	548	291	132	144	181	271
Bacteria	Bacteroidota	Bacteroidia	Flavobacteriales	Flavobacteriaceae	Flavobacterium	Flavobacterium sp.	136	110	166	175	156	195	195	158	210	243	230	214	238	176	185	162	134	162	143	167
Bacteria	Planctomycetota	Planctomycetes	Gemmatales	Gemmataceae	Gemmata	Gemmata sp.	19	12	24	24	33	39	48	26	45	23	46	35	20	29	18	8	32	19	14	20
Bacteria	Firmicutes	Bacilli	Staphylococcales	Staphylococcaceae	Jeotgalicoccus	Jeotgalicoccus sp.	0	0	0	0	0	10143	0	10983	0	0	0	0	0	0	0	0	0	0	0	0
Bacteria	Bacteroidota	Bacteroidia	Sphingobacteriales	Lentimicrobiaceae	Lentimicrobium	Lentimicrobium sp.	0	0	2948	0	0	0	0	0	2575	3446	0	0	0	0	0	2169	0	0	0	0
Bacteria	Proteobacteria	Gammaproteobacteria	Burkholderiales	Oxalobacteraceae	Massilia	Massilia sp.	61	50	143	89	37	68	82	38	137	85	114	128	186	47	89	58	47	59	57	56
Bacteria	Bacteroidota	Bacteroidia	Flavobacteriales	Weeksellaceae	Moheibacter	Moheibacter sp.	0	0	0	0	0	25	17	16	0	0	0	0	0	0	0	13	0	0	0	0
Bacteria	Bacteroidota	Bacteroidia	Cytophagales	Spirosomaceae	Nibrella	Nibrella sp.	0	0	0	0	0	145	15	110	54	29	0	0	0	0	0	18	9	113	18	22
Bacteria	Nitrospirota	Nitrospiria	Nitrospirales	Nitrospiraceae	Nitrospira	Nitrospira sp.	49	85	90	64	41	68	117	32	98	30	146	105	76	58	91	54	75	51	66	71
Bacteria	Bdellovibrionota	Oligoflexia	Oligoflexales	Oligoflexaceae	Oligoflexus	Oligoflexus sp.	18	23	18	12	13	15	28	14	26	6	32	14	9	25	9	10	17	13	6	15
Bacteria	Firmicutes	Bacilli	Paenibacillales	Paenibacillaceae	Paenibacillus	Paenibacillus sp.	30	48	79	59	57	47	42	77	73	33	73	83	66	39	82	42	20	50	45	34
Bacteria	Firmicutes	Negativicutes	Veillonellales-Selenomonadales	Sporomusaceae	Pelosinus	Pelosinus sp.	0	0	0	0	0	91	41	60	45	69	0	0	0	0	0	11	17	67	25	28
Bacteria	Planctomycetota	Planctomycetes	Pirellulales	Pirellulaceae	Pirellula	Pirellula sp.	49	31	44	28	33	39	38	39	58	13	49	44	41	33	42	32	35	22	19	32
Bacteria	Cyanobacteria	Cyanobacteriia	Cyanobacteriales	Xenococcaceae	Pleurocapsa PCC-7319	Pleurocapsa PCC-7319 sp.	0	0	0	0	0	0	0	0	0	114	0	0	0	0	0	0	0	0	0	0
Bacteria	Fibrobacterota	Fibrobacteria	Fibrobacterales	Fibrobacteraceae	possible genus 04	possible genus 04 sp.	25	8	27	10	15	9	6	10	14	13	15	18	11	43	14	3	18	15	6	7
Bacteria	Verrucomicrobiota	Verrucomicrobiae	Verrucomicrobiales	Verrucomicrobiaceae	Prosthecobacter	Prosthecobacter sp.	0	0	0	0	0	36	46	0	0	0	0	0	0	0	0	0	0	0	0	0
Bacteria	Bacteroidota	Bacteroidia	Bacteroidales	Dysgonomonadaceae	Proteiniphilum	Proteiniphilum sp.	12	8	18	28	9	9	9	14	19	9	27	20	22	12	17	19	9	19	18	26
Bacteria	Proteobacteria	Gammaproteobacteria	Pseudomonadales	Pseudomonadaceae	Pseudomonas	Pseudomonas sp.	78222	96536	79106	106633	77573	88306	81501	73577	84092	105183	86594	84275	112166	78667	95833	92255	63069	86262	82841	92351
Bacteria	Acidobacteriota	Blastocatellia	Pyrinomonadales	Pyrinomonadaceae	RB41	RB41 sp.	943	1063	1929	1264	1368	1548	1377	1655	2328	1701	1937	2286	2075	1720	1773	1155	830	990	1316	1584
Bacteria	Bacteroidota	Bacteroidia	Cytophagales	Cytophagaceae	Rhodocytophaga	Rhodocytophaga sp.	0	0	0	152	0	35	0	0	0	0	57	44	0	0	39	0	30	0	0	0
Bacteria	Planctomycetota	Planctomycetes	Pirellulales	Pirellulaceae	Rhodopirellula	Rhodopirellula sp.	0	0	0	0	3089	1848	0	0	0	0	0	0	2473	0	0	0	0	0	0	0
Bacteria	Verrucomicrobiota	Verrucomicrobiae	Verrucomicrobiales	Verrucomicrobiaceae	Roseimicrobium	Roseimicrobium sp.	10	4	14	11	8	10	14	7	14	12	9	23	17	11	10	9	14	9	15	15
Bacteria	Proteobacteria	Alphaproteobacteria	Rhodobacterales	Rhodobacteraceae	Rubellimicrobium	Rubellimicrobium sp.	0	0	0	0	0	43	0	0	0	15	0	0	0	0	0	0	0	0	0	0
Bacteria	Actinobacteriota	Rubrobacteria	Rubrobacterales	Rubrobacteriaceae	Rubrobacter	Rubrobacter sp.	14	19	19	7	9	13	14	8	16	2	26	19	9	4	11	6	11	6	3	6
Bacteria	Firmicutes	Bacilli	Thermoactinomycetales	Thermoactinomycetaceae	Shimazuella	Shimazuella sp.	0	0	0	0	0	256	92	195	81	0	0	0	0	0	0	0	0	146	122	71
Bacteria	Bacteroidota	Bacteroidia	Sphingobacteriales	Sphingobacteriaceae	Sphingobacterium	Sphingobacterium sp.	0	4222	3019	2526	1139	3407	2752	4237	4335	3095	4707	4343	911	4673	4526	3011	2812	2508	2011	3996
Bacteria	Proteobacteria	Alphaproteobacteria	Sphingomonadales	Sphingomonadaceae	Sphingomonas	Sphingomonas sp.	450	478	821	578	270	458	511	295	776	641	758	755	1264	358	629	458	446	504	390	418
Bacteria	Proteobacteria	Gammaproteobacteria	Xanthomonadales	Xanthomonadaceae	Stenotrophomonas	Stenotrophomonas sp.	0	10	8	24	9	3	10	23	14	0	18	0	12	19	23	15	0	8	0	0
Bacteria	Actinobacteriota	Actinobacteria	Streptomycetales	Streptomycetaceae	Streptomyces	Streptomyces sp.	0	0	1342	561	0	0	611	1883	964	0	0	643	405	0	0	669	0	0	894	0
Bacteria	Sumerlaeota	Sumerlaeia	Sumerlaeales	Sumerlaeaceae	Sumerlaea	Sumerlaea sp.	24	6	39	28	22	8	8	25	22	17	20	18	28	8	15	9	9	7	6	11
Bacteria	Chloroflexi	Ktedonobacteria	Ktedonobacterales	Ktedonobacteraceae	Thermosporothrix	Thermosporothrix sp.	0	0	0	0	0	0	0	23	0	0	0	0	0	0	0	0	0	0	0	0
Bacteria	Synergistota	Synergistia	Synergistales	Synergistaceae	Thermovirga	Thermovirga sp.	0	0	0	0	0	0	0	0	2437	0	0	0	0	0	0	0	0	0	0	0
Bacteria	Firmicutes	Clostridia	Lachnospirales	Lachnospiraceae	Tyzzerella	Tyzzerella sp.	0	0	0	0	0	100	39	95	39	45	0	0	0	0	0	15	6	78	37	12
Bacteria	Proteobacteria	Alphaproteobacteria	Rhodospirillales	Rhodospirillaceae	uncultured	uncultured_1	203	100	262	236	0	144	176	145	242	0	284	407	253	110	264	0	170	216	119	223
Bacteria	Proteobacteria	Alphaproteobacteria	Rhodospirillales	Rhodospirillaceae	uncultured	uncultured_10	3	0	36	5	5	11	7	11	5	10	3	8	3	4	0	3	9	2	3	4
Bacteria	Proteobacteria	Alphaproteobacteria	Rhodospirillales	Rhodospirillaceae	uncultured	uncultured_11	3	10	16	10	22	7	23	16	10	16	14	17	13	3	5	6	5	9	5	4
Bacteria	Proteobacteria	Alphaproteobacteria	Rhodospirillales	Rhodospirillaceae	uncultured	uncultured_12	4	6	11	11	7	10	13	11	14	14	21	21	25	7	8	14	8	15	8	20
Bacteria	Proteobacteria	Alphaproteobacteria	Rhodospirillales	Rhodospirillaceae	uncultured	uncultured_2	298	0	228	0	0	273	315	806	329	0	0	84	119	0	0	504	552	455	404	0
Bacteria	Proteobacteria	Alphaproteobacteria	Rhodospirillales	Rhodospirillaceae	uncultured	uncultured_3	102	144	137	134	124	129	211	128	131	72	180	176	118	147	123	98	116	96	103	161
Bacteria	Proteobacteria	Alphaproteobacteria	Rhodospirillales	Rhodospirillaceae	uncultured	uncultured_32	0	0	0	0	0	29	52	70	31	0	0	0	0	0	0	0	0	0	28	0
Bacteria	Proteobacteria	Alphaproteobacteria	Rhodospirillales	Rhodospirillaceae	uncultured	uncultured_33	0	0	0	0	0	27	11	18	6	4	0	0	0	0	0	1	0	13	7	0
Bacteria	Proteobacteria	Alphaproteobacteria	Rhodospirillales	Rhodospirillaceae	uncultured	uncultured_4	59	85	128	77	115	170	90	192	137	87	138	124	94	129	104	86	36	51	50	72
Bacteria	Proteobacteria	Alphaproteobacteria	Rhodospirillales	Rhodospirillaceae	uncultured	uncultured_44	0	0	0	0	0	0	0	0	220	0	0	0	0	0	0	0	0	0	0	0
Bacteria	Proteobacteria	Alphaproteobacteria	Rhodospirillales	Rhodospirillaceae	uncultured	uncultured_5	34	8	54	28	46	16	20	45	31	37	27	37	52	10	17	12	6	16	5	9
Bacteria	Proteobacteria	Alphaproteobacteria	Rhodospirillales	Rhodospirillaceae	uncultured	uncultured_6	32	58	44	19	33	49	68	68	51	38	65	81	35	52	57	26	29	27	26	51
Bacteria	Proteobacteria	Alphaproteobacteria	Rhodospirillales	Rhodospirillaceae	uncultured	uncultured_7	37	35	41	29	21	24	39	16	25	17	28	23	45	23	28	19	20	16	9	23
Bacteria	Proteobacteria	Alphaproteobacteria	Rhodospirillales	Rhodospirillaceae	uncultured	uncultured_8	28	10	38	28	18	8	36	20	19	8	15	29	34	14	24	17	18	34	29	17
Bacteria	Proteobacteria	Alphaproteobacteria	Rhodospirillales	Rhodospirillaceae	uncultured	uncultured_9	19	17	20	13	45	24	18	26	19	15	28	47	38	14	15	10	6	10	8	17
Bacteria	Gemmatimonadota	Longimicrobia	Longimicrobiales	Longimicrobiaceae	YC-ZSS-LKJ147	YC-ZSS-LKJ147 sp.	0	0	0	0	0	79	12	23	17	37	0	0	0	0	0	16	5	31	18	13
